# Supplementary material for: Morphophysiological Characterisation of Guayule (Parthenium argentatum A. Gray) in Response to Increasing NaCl Concentrations: Phytomanagement and Phytodesalinisation in Arid and Semiarid Areas
Source: Plants (Basel). 2024 Jan 27;13(3):378. doi: 10.3390/plants13030378 (PMC10856980; doi:10.3390/plants13030378)
Supplement: Supplementary file 1 [file plants-13-00378-s001.zip]

Archive with 1 entries (1 files):
- plants-2806234-supplementary.pdf
